# Supplementary material for: Learning by Doing: The Use of Distance, Corners and Length in Rewarded Geometric Tasks by Zebrafish (Danio rerio)
Source: Animals (Basel). 2021 Jul 5;11(7):2001. doi: 10.3390/ani11072001 (PMC8300093; doi:10.3390/ani11072001)
Supplement: Supplementary file 1 [file animals-11-02001-s001.zip]

Archive with 1 entries (1 files):
- animals-1266333-supplementary.xlsx
